# Supplementary material for: Predicting the Adoption of a Sustainable Diet in Adults: A Cross-Sectional Study in Italy
Source: Nutrients. 2023 Jun 17;15(12):2784. doi: 10.3390/nu15122784 (PMC10304942; doi:10.3390/nu15122784)
Supplement: Supplementary file 1 [file nutrients-15-02784-s001.zip]

Archive with 1 entries (1 files):
- nutrients-2421218-SI.pdf
